# Supplementary material for: Examining Tweet Content and Engagement of Canadian Public Health Agencies and Decision Makers During COVID-19: Mixed Methods Analysis
Source: J Med Internet Res. 2021 Mar 11;23(3):e24883. doi: 10.2196/24883 (PMC7954113; doi:10.2196/24883)
Supplement: Multimedia Appendix 2 [file jmir_v23i3e24883_app2.xlsx]

## Sheet: Coded Tweets Sample
Twitter_account_name	Created_at	Not_COVID	Image	Video	Document	Corrective	Risk	Efficacy	Concern	Uncertainty	Experts	Any_Risk_Comm	Sum_Risk_Comm	purpose	Account_Type	Account_Type2	Jurisdiction
adriandix	2020-02-07 00:02:49	0	0	0	0	0	0	0	0	0	1	1	1	Information	Provincial health ministers	Decision-makers	British Columbia
adriandix	2020-01-25 06:10:01	0	0	0	0	0	0	0	0	0	1	1	1	Community	Provincial health ministers	Decision-makers	British Columbia
adriandix	2020-06-30 22:45:00	0	0	0	0	0	0	1	0	0	0	1	1	Action	Provincial health ministers	Decision-makers	British Columbia
adriandix	2020-04-09 18:42:29	0	0	0	0	0	0	0	1	0	0	1	1	Community	Provincial health ministers	Decision-makers	British Columbia
adriandix	2020-06-02 23:39:43	0	0	0	0	0	0	0	0	0	0	0	0	Information	Provincial health ministers	Decision-makers	British Columbia
adriandix	2020-04-22 02:05:36	0	0	0	0	0	0	1	0	0	0	1	1	Action	Provincial health ministers	Decision-makers	British Columbia
AHS_media	2020-03-17 20:50:00	0	0	0	0	0	0	0	0	0	0	0	0	Information	Provincial health authorities	Agencies	Alberta
AHS_media	2020-06-13 22:29:56	0	0	0	0	0	0	0	0	0	0	0	0	Information	Provincial health authorities	Agencies	Alberta
AHS_media	2020-05-27 00:44:26	0	0	0	0	0	0	1	0	0	0	1	1	Information	Provincial health authorities	Agencies	Alberta
AHS_media	2020-04-10 16:01:26	0	1	0	0	0	0	0	1	0	0	1	1	Action	Provincial health authorities	Agencies	Alberta
AHS_media	2020-03-29 18:07:52	0	0	0	0	0	1	0	0	1	0	1	2	Action	Provincial health authorities	Agencies	Alberta
AHS_media	2020-03-16 02:09:05	0	0	1	0	0	0	0	0	0	0	0	0	Action	Provincial health authorities	Agencies	Alberta
AHS_media	2020-06-28 17:01:01	0	1	0	0	0	0	1	0	0	0	1	1	Community	Provincial health authorities	Agencies	Alberta
AHS_media	2020-05-22 19:25:24	0	0	0	0	0	0	0	0	0	0	0	0	Information	Provincial health authorities	Agencies	Alberta
AHS_media	2020-04-11 20:00:53	0	1	0	0	0	0	0	0	0	0	0	0	Information	Provincial health authorities	Agencies	Alberta
AHS_media	2020-03-26 00:12:38	0	0	0	0	0	0	0	0	0	0	0	0	Community	Provincial health authorities	Agencies	Alberta
AHS_media	2020-03-17 22:15:32	0	0	0	0	0	0	0	0	0	0	0	0	Information	Provincial health authorities	Agencies	Alberta
AHS_media	2020-03-13 22:18:04	1	0	0	0	0	0	0	0	0	0	0	0	NA	Provincial health authorities	Agencies	Alberta
AHS_media	2020-04-25 20:57:51	0	0	0	0	0	0	0	1	0	0	1	1	Information	Provincial health authorities	Agencies	Alberta
AHS_media	2020-04-18 17:40:55	0	0	0	0	0	0	0	0	0	0	0	0	Information	Provincial health authorities	Agencies	Alberta
AHS_media	2020-04-09 18:08:08	0	0	0	0	0	0	0	0	1	0	1	1	Information	Provincial health authorities	Agencies	Alberta
AHS_media	2020-03-15 23:05:19	0	0	0	0	0	0	1	0	0	0	1	1	Information	Provincial health authorities	Agencies	Alberta
AHS_YYCZone	2020-04-17 00:35:32	0	0	0	0	0	0	0	0	0	0	0	0	Information	Regional and local health departments	Agencies	Alberta
AlgomaHealth	2020-01-29 15:50:36	0	1	0	0	0	0	0	0	0	1	1	1	Information	Regional and local health departments	Agencies	Ontario
AlgomaHealth	2020-06-10 19:51:09	0	1	0	0	0	0	1	0	0	0	1	1	Action	Regional and local health departments	Agencies	Ontario
AlgomaHealth	2020-06-10 19:51:09	0	1	0	0	0	0	1	0	0	0	1	1	Action	Regional and local health departments	Agencies	Ontario
AlgomaHealth	2020-03-24 18:43:48	0	1	0	0	0	0	1	0	0	0	1	1	Action	Regional and local health departments	Agencies	Ontario
BrantHealthUnit	2020-04-14 14:13:27	0	0	0	0	0	0	0	0	0	0	0	0	Information	Regional and local health departments	Agencies	Ontario
BrantHealthUnit	2020-05-31 15:10:09	0	1	0	0	0	0	1	0	0	0	1	1	Action	Regional and local health departments	Agencies	Ontario
BrantHealthUnit	2020-03-19 15:35:09	0	1	0	0	0	0	1	0	0	0	1	1	Information	Regional and local health departments	Agencies	Ontario
CDCofBC	2020-03-11 20:35:58	0	1	0	0	0	0	0	0	0	0	0	0	Community	Public health agencies	Agencies	British Columbia
CDCofBC	2020-03-05 00:10:05	0	1	0	0	0	0	0	1	0	0	1	1	Information	Public health agencies	Agencies	British Columbia
CDCofBC	2020-02-22 22:30:17	0	0	1	0	0	0	0	0	0	0	0	0	Action	Public health agencies	Agencies	British Columbia
CDCofBC	2020-02-11 21:33:05	0	0	1	0	0	1	1	0	0	0	1	2	Information	Public health agencies	Agencies	British Columbia
CDCofBC	2020-02-11 20:00:53	0	0	0	0	0	0	0	0	0	1	1	1	Information	Public health agencies	Agencies	British Columbia
CDCofBC	2020-06-29 20:30:10	0	1	0	0	0	0	1	0	0	0	1	1	Community	Public health agencies	Agencies	British Columbia
CDCofBC	2020-04-13 23:25:03	0	1	0	0	0	0	0	0	1	0	1	1	Action	Public health agencies	Agencies	British Columbia
CDCofBC	2020-06-26 22:45:02	0	0	0	0	0	1	0	0	0	0	1	1	Information	Public health agencies	Agencies	British Columbia
CDCofBC	2020-06-07 21:15:03	0	0	0	0	0	0	0	0	0	0	0	0	Information	Public health agencies	Agencies	British Columbia
CDCofBC	2020-05-21 17:30:20	0	1	0	0	0	0	1	0	0	0	1	1	Information	Public health agencies	Agencies	British Columbia
CDCofBC	2020-06-05 19:01:28	0	1	0	0	0	0	0	0	0	0	0	0	Information	Public health agencies	Agencies	British Columbia
celliottability	2020-01-26 00:33:06	0	0	0	0	0	1	0	0	0	0	1	1	Information	Provincial health ministers	Decision-makers	Ontario
celliottability	2020-06-22 14:12:56	0	0	0	0	0	1	0	0	0	0	1	1	Information	Provincial health ministers	Decision-makers	Ontario
CISSSBSL	2020-01-29 15:43:24	0	0	0	0	1	0	0	1	0	0	1	2	Action	Regional and local health departments	Agencies	Quebec
CISSSBSL	2020-01-24 20:26:41	0	0	0	0	0	0	0	0	0	0	0	0	Information	Regional and local health departments	Agencies	Quebec
cissslaval	2020-05-08 16:23:18	0	0	0	0	0	0	0	0	0	0	0	0	Information	Regional and local health departments	Agencies	Quebec
cissslaval	2020-05-08 16:23:18	0	0	0	0	0	0	0	0	0	0	0	0	Information	Regional and local health departments	Agencies	Quebec
cissslaval	2020-01-10 20:09:25	1	0	0	0	0	0	0	0	0	0	0	0	NA	Regional and local health departments	Agencies	Quebec
ciusss_csmtl	2020-03-09 18:25:02	0	1	0	0	0	0	0	0	0	0	0	0	Information	Regional and local health departments	Agencies	Quebec
CIUSSS_SLSJ	2020-04-08 10:30:00	0	1	0	0	0	0	0	0	0	0	0	0	Information	Regional and local health departments	Agencies	Quebec
CKPublicHealth	2020-06-12 18:13:08	0	1	0	0	0	0	0	0	0	0	0	0	Action	Regional and local health departments	Agencies	Ontario
CKPublicHealth	2020-03-30 22:14:56	0	0	0	0	0	0	0	0	0	0	0	0	Information	Regional and local health departments	Agencies	Ontario
CKPublicHealth	2020-05-03 17:14:44	0	1	0	0	0	0	0	0	0	0	0	0	Action	Regional and local health departments	Agencies	Ontario
CKPublicHealth	2020-04-27 17:27:32	0	0	0	0	0	0	0	0	0	0	0	0	Community	Regional and local health departments	Agencies	Ontario
CMOH_Alberta	2020-06-30 22:17:19	0	0	0	0	0	1	1	1	0	1	1	4	Information	Medical officers of health	Decision-makers	Alberta
CMOH_Alberta	2020-05-10 19:46:54	0	0	0	0	0	0	1	0	0	0	1	1	Action	Medical officers of health	Decision-makers	Alberta
CMOH_Alberta	2020-04-12 14:52:05	0	0	0	0	0	0	1	1	0	0	1	2	Action	Medical officers of health	Decision-makers	Alberta
CMOH_Alberta	2020-03-28 16:08:49	0	0	0	0	0	0	0	0	0	0	0	0	Action	Medical officers of health	Decision-makers	Alberta
CMOH_Alberta	2020-03-19 22:05:57	0	0	0	0	0	1	1	1	0	0	1	3	Action	Medical officers of health	Decision-makers	Alberta
CMOH_Alberta	2020-03-18 17:33:23	0	0	0	0	0	0	1	0	0	0	1	1	Information	Medical officers of health	Decision-makers	Alberta
CMOH_Alberta	2020-03-17 15:01:56	0	0	0	0	0	0	1	0	0	0	1	1	Action	Medical officers of health	Decision-makers	Alberta
CMOH_Alberta	2020-06-10 22:22:23	0	0	0	0	0	1	1	1	0	0	1	3	Information	Medical officers of health	Decision-makers	Alberta
CMOH_Alberta	2020-06-08 21:57:25	0	0	0	0	0	1	1	1	0	0	1	3	Information	Medical officers of health	Decision-makers	Alberta
CMOH_Alberta	2020-05-12 22:27:40	0	0	0	0	0	1	1	1	0	0	1	3	Information	Medical officers of health	Decision-makers	Alberta
CMOH_Alberta	2020-03-31 22:43:02	0	0	0	0	0	1	1	1	0	0	1	3	Information	Medical officers of health	Decision-makers	Alberta
CMOH_Alberta	2020-06-15 22:46:34	0	0	0	0	0	1	1	0	0	0	1	2	Information	Medical officers of health	Decision-makers	Alberta
CMOH_Alberta	2020-05-14 20:06:22	0	0	0	0	0	0	1	0	0	0	1	1	Action	Medical officers of health	Decision-makers	Alberta
CMOH_Alberta	2020-06-21 21:30:01	0	0	0	0	0	0	1	0	0	0	1	1	Action	Medical officers of health	Decision-makers	Alberta
CMOH_NL	2020-06-10 12:42:31	0	0	0	0	0	0	0	0	0	0	0	0	Information	Medical officers of health	Decision-makers	Newfoundland and Labrador
CPHO_Canada	2020-05-15 14:12:29	0	0	0	0	0	0	0	0	0	1	1	1	Information	Medical officers of health	Decision-makers	Canada
CPHO_Canada	2020-03-11 20:36:18	0	0	0	0	0	0	1	0	0	1	1	2	Information	Medical officers of health	Decision-makers	Canada
CPHO_Canada	2020-03-11 20:36:17	0	0	0	0	0	0	1	0	1	1	1	3	Information	Medical officers of health	Decision-makers	Canada
CPHO_Canada	2020-03-03 00:53:53	0	0	0	0	0	0	0	0	0	1	1	1	Information	Medical officers of health	Decision-makers	Canada
CPHO_Canada	2020-03-02 22:35:46	0	0	0	0	0	1	1	0	0	1	1	3	Action	Medical officers of health	Decision-makers	Canada
CPHO_Canada	2020-02-16 23:21:44	0	1	0	0	0	0	1	0	0	0	1	1	Action	Medical officers of health	Decision-makers	Canada
CPHO_Canada	2020-02-12 23:31:43	0	0	0	0	0	1	1	0	0	0	1	2	Information	Medical officers of health	Decision-makers	Canada
CPHO_Canada	2020-06-20 12:02:30	0	0	0	0	0	0	0	0	0	0	0	0	Information	Medical officers of health	Decision-makers	Canada
CPHO_Canada	2020-06-16 12:01:49	0	1	0	0	0	0	0	0	0	0	0	0	Information	Medical officers of health	Decision-makers	Canada
CPHO_Canada	2020-06-06 16:01:54	0	1	0	0	0	0	0	0	0	0	0	0	Information	Medical officers of health	Decision-makers	Canada
CPHO_Canada	2020-05-27 12:30:41	0	1	0	0	0	0	0	0	0	0	0	0	Information	Medical officers of health	Decision-makers	Canada
CPHO_Canada	2020-05-23 12:30:30	0	1	0	0	0	0	0	0	0	0	0	0	Information	Medical officers of health	Decision-makers	Canada
CPHO_Canada	2020-05-17 12:30:25	0	1	0	0	0	0	0	0	0	0	0	0	Information	Medical officers of health	Decision-makers	Canada
CPHO_Canada	2020-02-11 01:27:36	0	1	0	0	0	1	0	0	0	0	1	1	Information	Medical officers of health	Decision-makers	Canada
CPHO_Canada	2020-04-12 00:43:13	0	1	0	0	0	0	0	0	0	0	0	0	Information	Medical officers of health	Decision-makers	Canada
CPHO_Canada	2020-04-10 01:56:14	0	1	0	0	0	0	0	0	0	0	0	0	Information	Medical officers of health	Decision-makers	Canada
CPHO_Canada	2020-04-06 01:59:10	0	1	0	0	0	0	0	0	0	0	0	0	Information	Medical officers of health	Decision-makers	Canada
CPHO_Canada	2020-01-25 17:14:00	0	0	0	0	0	0	0	0	0	0	0	0	Information	Medical officers of health	Decision-makers	Canada
CPHO_Canada	2020-01-24 02:39:10	0	0	0	0	0	1	1	0	0	1	1	3	Action	Medical officers of health	Decision-makers	Canada
CPHO_Canada	2020-03-25 20:51:15	0	0	0	0	0	0	1	0	0	0	1	1	Action	Medical officers of health	Decision-makers	Canada
CPHO_Canada	2020-03-16 20:17:41	0	0	0	0	0	0	1	0	0	0	1	1	Action	Medical officers of health	Decision-makers	Canada
CPHO_Canada	2020-05-09 22:28:46	0	0	0	0	0	1	1	0	0	0	1	2	Information	Medical officers of health	Decision-makers	Canada
CPHO_Canada	2020-03-23 01:46:40	0	0	0	0	0	0	1	1	0	0	1	2	Action	Medical officers of health	Decision-makers	Canada
CPHO_Canada	2020-06-29 21:43:55	0	0	0	0	0	0	1	0	0	0	1	1	Action	Medical officers of health	Decision-makers	Canada
CPHO_Canada	2020-05-15 20:42:48	0	0	0	0	0	1	1	1	0	0	1	3	Information	Medical officers of health	Decision-makers	Canada
CPHO_Canada	2020-01-24 02:42:30	0	0	0	0	0	0	0	0	0	0	0	0	Information	Medical officers of health	Decision-makers	Canada
CPHO_Canada	2020-04-04 14:51:36	0	1	0	0	0	0	1	0	0	0	1	1	Information	Medical officers of health	Decision-makers	Canada
CPHO_Canada	2020-01-22 02:18:51	0	0	0	0	0	1	0	0	0	1	1	2	Information	Medical officers of health	Decision-makers	Canada
CPHO_Canada	2020-05-11 19:25:23	0	0	0	0	0	0	0	0	0	0	0	0	Community	Medical officers of health	Decision-makers	Canada
CPHO_Canada	2020-05-05 13:51:53	0	0	0	0	0	0	1	0	0	0	1	1	Information	Medical officers of health	Decision-makers	Canada
CPHO_Canada	2020-05-20 18:30:43	0	1	0	0	0	0	0	0	0	0	0	0	Community	Medical officers of health	Decision-makers	Canada
CPHO_Canada	2020-05-04 21:04:57	0	0	0	0	0	0	1	0	1	0	1	2	Action	Medical officers of health	Decision-makers	Canada
CPHO_Canada	2020-06-19 21:34:44	0	1	0	0	0	0	1	0	0	0	1	1	Information	Medical officers of health	Decision-makers	Canada
CPHO_Canada	2020-05-22 19:10:50	0	0	0	0	0	0	1	0	0	0	1	1	Action	Medical officers of health	Decision-makers	Canada
CPHO_Canada	2020-04-08 00:55:04	0	0	0	0	0	0	1	0	0	1	1	2	Action	Medical officers of health	Decision-makers	Canada
CPHO_Canada	2020-04-08 00:52:09	0	0	0	0	0	0	1	0	0	1	1	2	Action	Medical officers of health	Decision-makers	Canada
drsusanshaw	2020-06-16 14:27:41	0	0	0	0	0	0	0	0	1	0	1	1	Community	Medical officers of health	Decision-makers	Saskatchewan
drsusanshaw	2020-03-24 15:14:03	0	0	0	0	0	0	1	0	0	0	1	1	Action	Medical officers of health	Decision-makers	Saskatchewan
DurhamHealth	2020-01-24 19:29:38	0	0	0	0	0	1	0	0	0	1	1	2	Information	Regional and local health departments	Agencies	Ontario
DurhamHealth	2020-03-23 17:47:43	0	0	1	0	0	0	1	0	0	0	1	1	Action	Regional and local health departments	Agencies	Ontario
DurhamHealth	2020-03-10 14:57:29	0	1	0	0	0	0	0	0	0	0	0	0	Information	Regional and local health departments	Agencies	Ontario
EasternHealthNL	2020-04-07 21:52:24	0	1	0	0	0	0	1	0	0	0	1	1	Information	Regional and local health departments	Agencies	Newfoundland and Labrador
EasternHealthNL	2020-02-27 17:18:32	0	0	0	0	0	0	0	0	0	0	0	0	Information	Regional and local health departments	Agencies	Newfoundland and Labrador
EasternHealthNL	2020-03-30 15:43:21	0	0	0	0	0	0	0	1	0	0	1	1	Community	Regional and local health departments	Agencies	Newfoundland and Labrador
EOHU_tweet	2020-03-20 18:00:55	0	1	0	0	0	0	1	0	0	0	1	1	Action	Regional and local health departments	Agencies	Ontario
EOHU_tweet	2020-03-19 18:00:31	0	1	0	0	0	0	1	0	0	0	1	1	Action	Regional and local health departments	Agencies	Ontario
EOHU_tweet	2020-04-10 18:30:20	0	0	0	0	0	0	0	0	0	0	0	0	Community	Regional and local health departments	Agencies	Ontario
epdevilla	2020-03-27 13:44:15	0	0	0	0	0	0	1	0	0	0	1	1	Action	Medical officers of health	Decision-makers	Ontario
Fraserhealth	2020-05-10 02:30:07	0	1	0	0	0	0	0	0	0	0	0	0	Community	Regional and local health departments	Agencies	British Columbia
Fraserhealth	2020-04-29 18:12:04	0	1	0	0	0	0	0	0	1	0	1	1	Information	Regional and local health departments	Agencies	British Columbia
Fraserhealth	2020-03-26 19:01:18	0	0	0	0	0	0	1	1	0	0	1	2	Action	Regional and local health departments	Agencies	British Columbia
Fraserhealth	2020-03-21 21:00:54	0	1	0	0	0	0	0	0	0	0	0	0	Action	Regional and local health departments	Agencies	British Columbia
Fraserhealth	2020-01-23 17:26:03	0	1	0	0	0	1	0	0	0	1	1	2	Information	Regional and local health departments	Agencies	British Columbia
Fraserhealth	2020-05-25 20:45:08	0	1	0	0	0	0	0	0	0	0	0	0	Community	Regional and local health departments	Agencies	British Columbia
Fraserhealth	2020-05-16 18:35:05	0	1	0	0	0	0	0	0	0	0	0	0	Community	Regional and local health departments	Agencies	British Columbia
Fraserhealth	2020-02-06 18:10:15	1	1	0	0	0	0	0	0	0	0	0	0	NA	Regional and local health departments	Agencies	British Columbia
Fraserhealth	2020-04-24 21:56:23	0	1	0	0	0	0	0	0	0	0	0	0	Community	Regional and local health departments	Agencies	British Columbia
Fraserhealth	2020-04-04 00:47:10	0	1	0	0	0	0	0	0	0	0	0	0	Community	Regional and local health departments	Agencies	British Columbia
Fraserhealth	2020-04-01 16:01:23	0	1	0	0	0	0	0	0	0	0	0	0	Community	Regional and local health departments	Agencies	British Columbia
Fraserhealth	2020-03-31 00:47:24	0	1	0	0	0	0	0	0	0	0	0	0	Community	Regional and local health departments	Agencies	British Columbia
GBPublicHealth	2020-05-18 12:30:16	0	1	0	0	0	0	0	0	1	0	1	1	Action	Regional and local health departments	Agencies	Ontario
GBPublicHealth	2020-05-27 15:10:53	0	1	0	0	0	0	0	0	0	0	0	0	Action	Regional and local health departments	Agencies	Ontario
GBPublicHealth	2020-05-29 19:01:35	1	0	0	0	0	0	0	0	0	0	0	0	NA	Regional and local health departments	Agencies	Ontario
GBPublicHealth	2020-03-23 19:30:08	0	0	0	0	0	0	0	0	0	0	0	0	Community	Regional and local health departments	Agencies	Ontario
GoAHealth	2020-03-11 21:52:09	0	0	0	0	0	0	0	0	0	0	0	0	Information	Provincial health authorities	Agencies	Alberta
GoAHealth	2020-06-19 02:11:44	0	0	0	0	0	1	0	0	0	0	1	1	Information	Provincial health authorities	Agencies	Alberta
GoAHealth	2020-06-03 00:28:37	0	0	0	0	0	0	0	0	0	0	0	0	NA	Provincial health authorities	Agencies	Alberta
GoAHealth	2020-05-26 22:51:58	0	0	0	0	0	0	0	0	0	0	0	0	NA	Provincial health authorities	Agencies	Alberta
GoAHealth	2020-05-18 00:47:16	0	0	0	0	0	0	0	0	0	0	0	0	NA	Provincial health authorities	Agencies	Alberta
GoAHealth	2020-05-04 22:27:52	0	0	0	0	0	1	0	0	0	0	1	1	Information	Provincial health authorities	Agencies	Alberta
GoAHealth	2020-04-30 13:15:01	1	0	0	0	0	0	0	0	0	0	0	0	NA	Provincial health authorities	Agencies	Alberta
GoAHealth	2020-04-22 00:23:11	0	0	0	0	0	0	0	0	0	0	0	0	NA	Provincial health authorities	Agencies	Alberta
GoAHealth	2020-04-17 22:32:34	0	0	0	0	0	0	0	0	0	0	0	0	NA	Provincial health authorities	Agencies	Alberta
GoAHealth	2020-04-14 23:51:15	0	0	0	0	0	0	0	0	0	0	0	0	NA	Provincial health authorities	Agencies	Alberta
GoAHealth	2020-03-25 01:08:48	0	0	0	0	0	1	0	0	0	0	1	1	Information	Provincial health authorities	Agencies	Alberta
GoAHealth	2020-03-21 22:55:42	0	0	0	0	0	0	0	0	0	0	0	0	Information	Provincial health authorities	Agencies	Alberta
GovCanHealth	2020-05-20 21:35:04	0	1	0	0	0	0	1	0	0	0	1	1	Information	Public health agencies	Agencies	Canada
GovCanHealth	2020-05-29 14:32:25	0	0	0	0	0	0	0	0	0	0	0	0	Information	Public health agencies	Agencies	Canada
GovCanHealth	2020-04-03 13:02:40	0	1	0	0	1	0	1	0	0	0	1	2	Action	Public health agencies	Agencies	Canada
GovCanHealth	2020-06-03 21:00:15	0	1	0	0	0	1	1	0	0	0	1	2	Action	Public health agencies	Agencies	Canada
GovCanHealth	2020-05-30 19:01:07	0	1	0	0	0	0	1	0	0	0	1	1	Community	Public health agencies	Agencies	Canada
GovCanHealth	2020-04-18 18:01:06	0	1	0	0	0	0	1	0	0	0	1	1	Action	Public health agencies	Agencies	Canada
GovCanHealth	2020-04-01 19:00:35	0	1	0	0	0	0	0	1	0	0	1	1	Action	Public health agencies	Agencies	Canada
GovCanHealth	2020-01-14 22:00:20	1	1	0	0	0	0	0	0	0	0	0	0	NA	Public health agencies	Agencies	Canada
GovCanHealth	2020-05-25 21:21:03	0	0	0	0	0	0	0	0	0	0	0	0	Information	Public health agencies	Agencies	Canada
GovCanHealth	2020-05-22 20:35:23	0	0	0	0	0	0	0	0	0	0	0	0	Information	Public health agencies	Agencies	Canada
GovCanHealth	2020-06-10 18:05:08	0	0	1	0	0	1	1	0	0	0	1	2	Action	Public health agencies	Agencies	Canada
GovCanHealth	2020-06-04 21:05:04	0	0	1	0	0	0	1	0	0	0	1	1	Action	Public health agencies	Agencies	Canada
GovCanHealth	2020-04-12 13:52:18	0	1	0	0	0	0	1	0	0	0	1	1	Action	Public health agencies	Agencies	Canada
GovCanHealth	2020-03-30 19:00:23	0	1	0	0	0	0	0	0	0	0	0	0	Information	Public health agencies	Agencies	Canada
GovCanHealth	2020-03-23 21:30:19	0	1	0	0	0	0	1	0	0	0	1	1	Information	Public health agencies	Agencies	Canada
GovCanHealth	2020-04-16 20:01:29	0	1	0	0	0	0	0	0	0	0	0	0	Action	Public health agencies	Agencies	Canada
GovCanHealth	2020-04-10 20:00:43	0	1	0	0	0	0	0	0	0	0	0	0	Action	Public health agencies	Agencies	Canada
GovCanHealth	2020-04-03 20:01:25	0	1	0	0	0	1	0	0	0	0	1	1	Information	Public health agencies	Agencies	Canada
GovCanHealth	2020-01-24 17:10:59	0	0	0	0	0	1	0	0	0	1	1	2	Information	Public health agencies	Agencies	Canada
GovCanHealth	2020-01-24 16:48:25	0	0	0	0	0	1	0	0	0	0	1	1	Information	Public health agencies	Agencies	Canada
GovCanHealth	2020-06-10 15:43:00	0	0	0	0	0	1	0	0	0	0	1	1	Action	Public health agencies	Agencies	Canada
GovCanHealth	2020-05-07 20:14:54	0	0	0	0	0	0	0	0	0	0	0	0	Action	Public health agencies	Agencies	Canada
HCS_GovNL	2020-02-28 18:00:16	0	1	0	0	0	0	1	0	0	0	1	1	Action	Provincial health authorities	Agencies	Newfoundland and Labrador
HCS_GovNL	2020-05-22 11:30:54	0	1	0	0	0	0	1	0	0	0	1	1	Action	Provincial health authorities	Agencies	Newfoundland and Labrador
HCS_GovNL	2020-05-10 17:00:55	0	1	0	0	0	0	0	0	0	0	0	0	Information	Provincial health authorities	Agencies	Newfoundland and Labrador
HCS_GovNL	2020-04-24 14:30:48	0	1	0	0	0	0	0	0	0	0	0	0	Action	Provincial health authorities	Agencies	Newfoundland and Labrador
HCS_GovNL	2020-04-11 22:30:19	0	1	0	0	0	0	0	0	0	0	0	0	Action	Provincial health authorities	Agencies	Newfoundland and Labrador
HCS_GovNL	2020-04-09 13:12:22	0	1	0	0	0	0	0	0	0	1	1	1	Information	Provincial health authorities	Agencies	Newfoundland and Labrador
HCS_GovNL	2020-04-08 13:02:59	0	1	0	0	0	0	0	0	0	0	0	0	Action	Provincial health authorities	Agencies	Newfoundland and Labrador
HCS_GovNL	2020-03-30 14:30:12	0	1	0	0	0	0	0	1	0	0	1	1	Community	Provincial health authorities	Agencies	Newfoundland and Labrador
HCS_GovNL	2020-03-29 18:01:04	0	1	0	0	0	0	0	0	0	0	0	0	Action	Provincial health authorities	Agencies	Newfoundland and Labrador
HCS_GovNL	2020-03-24 13:24:01	0	0	0	0	0	0	0	0	0	0	0	0	Information	Provincial health authorities	Agencies	Newfoundland and Labrador
HCS_GovNL	2020-02-11 23:54:21	0	1	0	0	0	0	0	0	0	1	1	1	Information	Provincial health authorities	Agencies	Newfoundland and Labrador
Health_PEI	2020-04-20 14:05:06	0	1	0	0	0	0	0	1	0	0	1	1	Community	Provincial health authorities	Agencies	PEI
Health_PEI	2020-04-03 09:50:06	0	1	0	0	0	0	0	0	0	0	0	0	Action	Provincial health authorities	Agencies	PEI
Healthmac	2020-03-13 16:35:36	0	1	0	0	1	1	1	0	0	0	1	3	Information	Medical officers of health	Decision-makers	Ontario
Healthmac	2020-03-24 17:28:01	0	0	0	0	0	0	1	0	1	0	1	2	Information	Medical officers of health	Decision-makers	Ontario
Healthmac	2020-03-23 20:08:18	0	0	0	0	0	1	0	0	0	0	1	1	Information	Medical officers of health	Decision-makers	Ontario
Healthmac	2020-02-27 19:12:13	0	0	0	0	0	0	0	0	0	0	0	0	NA	Medical officers of health	Decision-makers	Ontario
Healthmac	2020-01-24 16:54:37	0	0	0	0	0	0	0	1	0	0	1	1	Information	Medical officers of health	Decision-makers	Ontario
Healthmac	2020-01-22 20:12:25	0	0	0	0	0	0	0	0	0	0	0	0	Information	Medical officers of health	Decision-makers	Ontario
Healthmac	2020-06-17 18:21:10	0	0	0	0	1	0	0	1	0	0	1	2	Information	Medical officers of health	Decision-makers	Ontario
Healthmac	2020-06-08 15:21:04	0	0	0	0	0	0	0	0	0	0	0	0	Community	Medical officers of health	Decision-makers	Ontario
Healthmac	2020-04-11 04:53:28	0	0	0	0	0	1	1	1	0	0	1	3	Information	Medical officers of health	Decision-makers	Ontario
Healthmac	2020-03-15 20:22:06	0	0	0	0	0	0	0	0	0	0	0	0	Information	Medical officers of health	Decision-makers	Ontario
Healthmac	2020-06-27 08:54:49	0	0	0	0	1	1	0	0	0	1	1	3	Information	Medical officers of health	Decision-makers	Ontario
Healthmac	2020-04-08 12:39:48	0	0	0	0	0	0	0	0	0	0	0	0	NA	Medical officers of health	Decision-makers	Ontario
Healthmac	2020-03-24 20:03:35	0	0	0	0	0	0	0	0	0	0	0	0	Information	Medical officers of health	Decision-makers	Ontario
Healthmac	2020-03-16 21:10:24	0	0	0	0	0	0	1	1	0	0	1	2	Action	Medical officers of health	Decision-makers	Ontario
Healthmac	2020-03-13 17:06:44	1	0	0	0	0	0	0	0	0	0	0	0	NA	Medical officers of health	Decision-makers	Ontario
Healthmac	2020-04-24 02:50:45	0	0	0	0	0	0	0	0	0	0	0	0	NA	Medical officers of health	Decision-makers	Ontario
Healthmac	2020-04-24 02:50:45	0	0	0	0	0	0	0	0	0	0	0	0	NA	Medical officers of health	Decision-makers	Ontario
Healthmac	2020-06-23 22:37:10	0	0	0	0	1	0	0	0	0	0	1	1	Information	Medical officers of health	Decision-makers	Ontario
Healthmac	2020-06-23 22:29:09	0	0	0	0	0	0	0	0	0	0	0	0	Information	Medical officers of health	Decision-makers	Ontario
Healthmac	2020-06-23 21:51:53	0	0	0	0	0	0	0	0	0	1	1	1	Information	Medical officers of health	Decision-makers	Ontario
Healthmac	2020-06-23 19:35:35	0	0	0	0	0	1	0	0	0	0	1	1	Information	Medical officers of health	Decision-makers	Ontario
Healthmac	2020-06-19 13:48:01	0	0	0	0	0	1	1	0	0	0	1	2	Information	Medical officers of health	Decision-makers	Ontario
HealthNS	2020-03-04 13:14:30	0	0	0	0	0	1	0	0	0	0	1	1	Information	Provincial health authorities	Agencies	Nova Scotia
HKPRDHU	2020-04-07 15:31:10	0	1	0	0	0	0	1	0	0	0	1	1	Action	Regional and local health departments	Agencies	Ontario
HKPRDHU	2020-02-12 13:01:25	0	0	0	0	0	0	0	0	0	0	0	0	NA	Regional and local health departments	Agencies	Ontario
HKPRDHU	2020-06-30 17:31:01	0	0	0	0	0	0	0	0	0	0	0	0	Action	Regional and local health departments	Agencies	Ontario
HKPRDHU	2020-06-24 12:31:13	0	1	0	0	0	0	0	0	0	0	0	0	Information	Regional and local health departments	Agencies	Ontario
HKPRDHU	2020-06-12 18:01:51	0	1	0	0	0	0	1	0	0	0	1	1	Information	Regional and local health departments	Agencies	Ontario
HKPRDHU	2020-06-05 18:00:34	0	1	0	0	0	0	0	0	0	0	0	0	Action	Regional and local health departments	Agencies	Ontario
HKPRDHU	2020-05-26 18:30:25	0	1	0	0	0	0	1	0	0	0	1	1	Action	Regional and local health departments	Agencies	Ontario
HKPRDHU	2020-05-07 18:30:09	0	1	0	0	0	0	0	0	1	0	1	1	Information	Regional and local health departments	Agencies	Ontario
HKPRDHU	2020-05-06 17:02:24	1	0	0	0	0	0	0	0	0	0	0	0	NA	Regional and local health departments	Agencies	Ontario
HKPRDHU	2020-03-26 21:00:18	0	0	0	0	0	0	1	0	0	0	1	1	Action	Regional and local health departments	Agencies	Ontario
HKPRDHU	2020-03-17 16:56:23	0	0	0	0	0	0	1	0	0	0	1	1	Action	Regional and local health departments	Agencies	Ontario
HKPRDHU	2020-06-29 17:31:26	0	0	0	0	0	0	1	0	0	0	1	1	Action	Regional and local health departments	Agencies	Ontario
HKPRDHU	2020-06-15 16:03:35	0	1	0	0	0	0	0	0	0	0	0	0	Action	Regional and local health departments	Agencies	Ontario
HKPRDHU	2020-06-05 17:00:28	0	1	0	0	0	0	0	0	0	0	0	0	Community	Regional and local health departments	Agencies	Ontario
HKPRDHU	2020-05-14 22:30:24	0	1	0	0	0	0	0	0	0	0	0	0	Action	Regional and local health departments	Agencies	Ontario
HKPRDHU	2020-05-08 14:14:37	0	1	0	0	0	0	1	0	0	0	1	1	Action	Regional and local health departments	Agencies	Ontario
HKPRDHU	2020-04-10 18:30:24	0	1	0	0	0	0	0	0	0	0	0	0	Community	Regional and local health departments	Agencies	Ontario
HKPRDHU	2020-03-11 13:15:21	0	1	0	0	0	0	1	0	0	0	1	1	Action	Regional and local health departments	Agencies	Ontario
HNHealthUnit	2020-03-29 22:44:01	0	1	0	0	0	0	1	0	0	0	1	1	Action	Regional and local health departments	Agencies	Ontario
HNHealthUnit	2020-06-27 14:05:02	0	1	0	0	0	0	1	0	0	0	1	1	Action	Regional and local health departments	Agencies	Ontario
HorizonHealthNB	2020-03-31 14:55:59	0	0	0	0	0	0	0	0	0	0	0	0	Information	Regional and local health departments	Agencies	New Brunswick
HorizonHealthNB	2020-05-11 17:45:56	0	0	0	0	0	0	0	0	0	0	0	0	Action	Regional and local health departments	Agencies	New Brunswick
HorizonHealthNB	2020-05-23 19:01:01	0	0	0	0	0	0	0	0	0	0	0	0	Community	Regional and local health departments	Agencies	New Brunswick
HorizonHealthNB	2020-05-10 14:01:12	0	1	0	0	0	0	0	0	0	0	0	0	Community	Regional and local health departments	Agencies	New Brunswick
HorizonHealthNB	2020-05-07 19:53:17	0	1	0	0	0	0	1	0	0	0	1	1	Action	Regional and local health departments	Agencies	New Brunswick
HorizonHealthNB	2020-04-21 14:47:40	0	1	0	0	0	0	0	0	0	0	0	0	Community	Regional and local health departments	Agencies	New Brunswick
HorizonHealthNB	2020-04-14 21:00:19	0	0	0	0	0	0	0	0	0	0	0	0	Information	Regional and local health departments	Agencies	New Brunswick
HorizonHealthNB	2020-04-11 17:01:04	0	1	0	0	0	0	0	1	0	0	1	1	Community	Regional and local health departments	Agencies	New Brunswick
HPEPublicHealth	2020-05-14 19:27:47	0	0	0	0	0	0	0	0	0	0	0	0	Action	Regional and local health departments	Agencies	Ontario
HPEPublicHealth	2020-04-28 12:27:48	0	1	0	0	0	0	0	0	0	1	1	1	Information	Regional and local health departments	Agencies	Ontario
HPEPublicHealth	2020-04-03 14:37:15	0	1	0	0	0	0	0	1	0	0	1	1	Community	Regional and local health departments	Agencies	Ontario
HPPublicHealth	2020-04-17 14:37:02	0	1	0	0	0	0	0	1	0	0	1	1	Community	Regional and local health departments	Agencies	Ontario
HPPublicHealth	2020-03-26 16:28:48	0	1	0	0	0	0	1	0	0	0	1	1	Community	Regional and local health departments	Agencies	Ontario
HPPublicHealth	2020-06-23 19:17:24	0	1	0	0	0	0	1	0	0	0	1	1	Information	Regional and local health departments	Agencies	Ontario
HSSYukon	2020-03-29 18:18:23	0	1	0	0	0	0	0	0	0	0	0	0	Information	Provincial health authorities	Agencies	Yukon
IERHA_MB	2020-02-14 17:28:17	1	0	0	0	0	0	0	0	0	0	0	0	NA	Regional and local health departments	Agencies	Manitoba
INSPQ	2020-05-19 12:53:52	1	0	0	0	0	0	0	0	0	0	0	0	NA	Public health agencies	Agencies	Quebec
INSPQ	2020-04-12 13:30:42	0	0	0	0	0	0	0	0	0	0	0	0	Information	Public health agencies	Agencies	Quebec
Interior_Health	2020-02-05 00:03:04	0	0	0	0	0	0	0	0	0	1	1	1	Action	Regional and local health departments	Agencies	British Columbia
Interior_Health	2020-01-30 20:03:52	0	0	0	0	0	0	1	0	0	0	1	1	Information	Regional and local health departments	Agencies	British Columbia
Interior_Health	2020-04-26 19:15:02	0	0	0	0	0	0	1	1	0	0	1	2	Action	Regional and local health departments	Agencies	British Columbia
Interior_Health	2020-03-19 00:20:01	0	0	0	0	0	0	0	0	0	1	1	1	Action	Regional and local health departments	Agencies	British Columbia
Interior_Health	2020-06-21 23:00:11	0	1	0	0	0	0	0	0	0	0	0	0	Community	Regional and local health departments	Agencies	British Columbia
Interior_Health	2020-05-17 18:58:02	0	1	0	0	0	0	1	0	0	0	1	1	Community	Regional and local health departments	Agencies	British Columbia
Interior_Health	2020-05-07 17:48:12	0	0	1	0	0	0	0	0	0	0	0	0	Community	Regional and local health departments	Agencies	British Columbia
Interior_Health	2020-05-03 00:03:01	0	1	0	0	0	0	0	0	0	0	0	0	Community	Regional and local health departments	Agencies	British Columbia
Interior_Health	2020-04-26 00:05:01	0	0	0	0	0	0	0	0	0	0	0	0	Community	Regional and local health departments	Agencies	British Columbia
Interior_Health	2020-03-29 20:46:02	0	1	0	0	0	0	1	0	0	0	1	1	Information	Regional and local health departments	Agencies	British Columbia
Interior_Health	2020-03-13 02:53:01	0	1	0	0	0	0	1	0	0	0	1	1	Information	Regional and local health departments	Agencies	British Columbia
JDeMilleTB	2020-03-31 00:02:24	0	0	0	0	0	0	0	0	0	1	1	1	Community	Medical officers of health	Decision-makers	Ontario
Johnrockdoc	2020-04-01 19:13:33	0	0	0	0	0	0	0	0	0	0	0	0	NA	Provincial health ministers	Decision-makers	Newfoundland and Labrador
jsjaylward	2020-05-01 18:17:28	0	0	0	0	0	0	0	0	0	0	0	0	Community	Provincial health ministers	Decision-makers	PEI
KFLAPH	2020-06-24 14:09:38	0	0	0	0	0	0	0	0	0	0	0	0	Action	Regional and local health departments	Agencies	Ontario
KFLAPH	2020-06-17 12:18:03	0	0	0	0	0	0	0	0	0	0	0	0	Action	Regional and local health departments	Agencies	Ontario
KFLAPH	2020-04-20 14:27:34	0	0	0	0	0	0	0	0	0	0	0	0	Action	Regional and local health departments	Agencies	Ontario
KFLAPH	2020-04-09 12:46:15	0	0	0	0	0	0	0	0	0	0	0	0	Action	Regional and local health departments	Agencies	Ontario
KFLAPH	2020-06-29 15:02:30	0	0	0	0	1	0	0	1	0	0	1	2	Information	Regional and local health departments	Agencies	Ontario
lambton_ph	2020-04-14 12:52:10	0	0	0	0	0	0	1	0	0	0	1	1	Action	Regional and local health departments	Agencies	Ontario
lambton_ph	2020-06-10 13:04:45	0	1	0	0	0	0	0	0	0	0	0	0	Information	Regional and local health departments	Agencies	Ontario
lambton_ph	2020-05-21 17:01:50	0	1	0	0	0	0	1	0	0	0	1	1	Information	Regional and local health departments	Agencies	Ontario
LGHealthNL	2020-04-21 21:25:04	0	1	0	0	0	0	0	1	0	0	1	1	Community	Regional and local health departments	Agencies	Newfoundland and Labrador
LGHealthNL	2020-03-28 15:01:24	0	1	0	0	0	1	0	0	0	1	1	2	Information	Regional and local health departments	Agencies	Newfoundland and Labrador
LGHealthNL	2020-05-26 13:39:02	0	0	0	0	0	0	0	0	0	0	0	0	Community	Regional and local health departments	Agencies	Newfoundland and Labrador
LGHealthNL	2020-04-15 19:18:11	0	1	0	0	0	0	0	1	0	0	1	1	Community	Regional and local health departments	Agencies	Newfoundland and Labrador
LGLHealthUnit	2020-05-26 20:32:55	0	1	0	0	0	0	0	0	0	0	0	0	Community	Regional and local health departments	Agencies	Ontario
LGLHealthUnit	2020-05-25 15:28:57	0	1	0	0	0	0	0	0	0	0	0	0	Action	Regional and local health departments	Agencies	Ontario
LGLHealthUnit	2020-03-20 20:49:44	0	1	0	0	0	0	0	0	0	0	0	0	Action	Regional and local health departments	Agencies	Ontario
LGLHealthUnit	2020-03-17 13:32:42	0	1	0	0	0	0	0	0	0	0	0	0	Action	Regional and local health departments	Agencies	Ontario
MarciaJAnderson	2020-03-30 02:39:10	0	0	0	0	0	1	1	0	0	0	1	2	Action	Medical officers of health	Decision-makers	Manitoba
MarciaJAnderson	2020-03-19 15:30:09	0	0	0	0	0	1	0	0	0	0	1	1	Community	Medical officers of health	Decision-makers	Manitoba
MinistreMcCann	2020-02-28 01:12:08	0	0	0	0	0	0	0	0	0	0	0	0	Information	Provincial health ministers	Decision-makers	Quebec
MinistreMcCann	2020-04-07 17:47:41	0	1	0	0	0	0	0	0	0	0	0	0	Community	Provincial health ministers	Decision-makers	Quebec
MLHealthUnit	2020-02-10 21:12:50	0	1	0	0	0	0	0	0	0	0	0	0	Action	Regional and local health departments	Agencies	Ontario
MLHealthUnit	2020-06-05 13:09:35	0	1	0	0	0	0	1	0	0	0	1	1	Action	Regional and local health departments	Agencies	Ontario
MLHealthUnit	2020-02-28 15:27:07	0	1	0	0	0	0	0	0	0	0	0	0	Action	Regional and local health departments	Agencies	Ontario
MOHKFLA	2020-02-06 18:13:03	0	1	0	0	0	0	0	0	0	0	0	0	Information	Medical officers of health	Decision-makers	Ontario
MOHKFLA	2020-04-20 14:23:48	0	1	0	0	0	0	1	0	0	0	1	1	Information	Medical officers of health	Decision-makers	Ontario
NBPSDHealthUnit	2020-05-15 14:15:22	0	1	0	0	0	0	0	0	0	0	0	0	Information	Regional and local health departments	Agencies	Ontario
NBPSDHealthUnit	2020-04-24 18:01:13	0	1	0	0	0	0	0	0	0	0	0	0	Action	Regional and local health departments	Agencies	Ontario
NBPSDHealthUnit	2020-04-21 19:30:17	0	1	0	0	0	0	0	0	0	0	0	0	Information	Regional and local health departments	Agencies	Ontario
Northern_Health	2020-04-12 18:00:58	0	0	0	0	0	0	0	0	0	0	0	0	Community	Regional and local health departments	Agencies	British Columbia
Northern_Health	2020-06-10 01:00:46	0	1	0	0	0	0	0	0	0	0	0	0	NA	Regional and local health departments	Agencies	British Columbia
Northern_Health	2020-06-08 21:10:09	0	1	0	0	0	0	0	1	0	0	1	1	Community	Regional and local health departments	Agencies	British Columbia
Northern_Health	2020-06-01 22:00:30	0	1	0	0	0	0	1	0	0	0	1	1	Community	Regional and local health departments	Agencies	British Columbia
Northern_Health	2020-01-28 22:51:35	1	0	0	0	0	0	0	0	0	0	0	0	NA	Regional and local health departments	Agencies	British Columbia
NorthHealthMB	2020-06-10 21:40:06	0	1	0	0	0	0	0	0	0	1	1	1	Action	Regional and local health departments	Agencies	Manitoba
NorthHealthMB	2020-06-10 21:40:06	0	1	0	0	0	0	0	0	0	1	1	1	Action	Regional and local health departments	Agencies	Manitoba
NorthHealthMB	2020-06-02 20:00:48	0	1	0	0	0	0	1	0	0	0	1	1	Action	Regional and local health departments	Agencies	Manitoba
NorthHealthMB	2020-05-30 21:00:31	0	1	0	0	0	0	1	0	0	0	1	1	Action	Regional and local health departments	Agencies	Manitoba
NorthHealthMB	2020-05-23 21:00:31	0	1	0	0	0	0	0	0	0	0	0	0	Action	Regional and local health departments	Agencies	Manitoba
NorthHealthMB	2020-04-16 15:01:58	0	0	0	0	0	0	0	0	1	1	1	2	Action	Regional and local health departments	Agencies	Manitoba
NorthHealthMB	2020-04-09 15:02:22	0	1	0	0	0	1	1	0	0	0	1	2	Action	Regional and local health departments	Agencies	Manitoba
NorthHealthMB	2020-03-20 15:40:30	0	1	0	0	0	0	1	0	0	0	1	1	Action	Regional and local health departments	Agencies	Manitoba
NRPublicHealth	2020-06-15 13:03:25	0	1	0	0	0	0	1	0	0	0	1	1	Action	Regional and local health departments	Agencies	Ontario
NRPublicHealth	2020-04-10 13:02:02	0	1	0	0	0	0	1	0	0	0	1	1	Action	Regional and local health departments	Agencies	Ontario
NRPublicHealth	2020-04-15 12:36:07	0	0	0	0	1	1	0	0	0	0	1	2	Information	Regional and local health departments	Agencies	Ontario
nshealth	2020-03-06 13:27:00	0	1	0	0	0	0	0	0	0	1	1	1	Information	Provincial health authorities	Agencies	Nova Scotia
nshealth	2020-06-13 14:27:42	0	0	0	0	0	0	0	1	0	0	1	1	Action	Provincial health authorities	Agencies	Nova Scotia
nshealth	2020-03-25 21:02:00	0	0	0	0	0	0	0	0	0	0	0	0	NA	Provincial health authorities	Agencies	Nova Scotia
nshealth	2020-03-27 16:52:04	0	0	0	0	0	0	0	0	0	0	0	0	Information	Provincial health authorities	Agencies	Nova Scotia
nshealth	2020-03-25 21:46:35	0	1	0	0	0	0	0	1	0	0	1	1	Community	Provincial health authorities	Agencies	Nova Scotia
NWT_CPHO	2020-04-03 18:24:40	0	0	0	0	0	0	1	0	0	0	1	1	Action	Medical officers of health	Decision-makers	Northwest Territories
NWT_CPHO	2020-03-26 14:58:56	0	0	0	0	0	0	1	0	0	0	1	1	Action	Medical officers of health	Decision-makers	Northwest Territories
NWT_CPHO	2020-06-11 23:14:43	0	1	0	0	0	0	0	0	0	0	0	0	Information	Medical officers of health	Decision-makers	Northwest Territories
NWT_CPHO	2020-06-05 22:43:05	0	1	0	0	0	0	0	0	0	0	0	0	Information	Medical officers of health	Decision-makers	Northwest Territories
NWT_CPHO	2020-04-29 21:00:13	0	1	0	0	0	0	1	0	0	0	1	1	Action	Medical officers of health	Decision-makers	Northwest Territories
NWT_CPHO	2020-04-02 17:35:04	0	0	0	0	0	0	0	0	0	0	0	0	Information	Medical officers of health	Decision-makers	Northwest Territories
NWT_CPHO	2020-03-27 17:15:58	0	0	0	0	0	0	1	0	0	0	1	1	Action	Medical officers of health	Decision-makers	Northwest Territories
NWT_CPHO	2020-03-27 17:15:58	0	0	0	0	0	0	1	0	0	0	1	1	Action	Medical officers of health	Decision-makers	Northwest Territories
NWT_CPHO	2020-03-24 19:09:13	0	1	0	0	0	0	1	0	0	0	1	1	Information	Medical officers of health	Decision-makers	Northwest Territories
NWT_CPHO	2020-03-23 18:07:32	0	1	0	0	0	0	0	0	0	0	0	0	Community	Medical officers of health	Decision-makers	Northwest Territories
ONThealth	2020-03-13 16:07:55	0	0	1	0	0	0	0	1	0	0	1	1	Action	Provincial health authorities	Agencies	Ontario
ONThealth	2020-06-30 13:51:20	0	0	0	0	0	0	0	0	0	0	0	0	Information	Provincial health authorities	Agencies	Ontario
ONThealth	2020-06-12 21:39:02	0	1	0	0	0	0	0	0	0	0	0	0	Information	Provincial health authorities	Agencies	Ontario
ONThealth	2020-06-22 19:29:15	0	0	0	0	0	0	1	0	0	0	1	1	Information	Provincial health authorities	Agencies	Ontario
ONThealth	2020-05-15 17:25:20	0	0	0	0	0	0	0	0	0	0	0	0	Action	Provincial health authorities	Agencies	Ontario
ONThealth	2020-05-01 15:31:44	0	0	0	0	1	0	1	0	0	0	1	2	Information	Provincial health authorities	Agencies	Ontario
ONThealth	2020-04-06 15:33:13	0	0	0	0	0	0	0	0	0	0	0	0	Action	Provincial health authorities	Agencies	Ontario
ONThealth	2020-06-17 19:16:41	0	0	0	0	0	0	0	0	0	0	0	0	Information	Provincial health authorities	Agencies	Ontario
ONThealth	2020-04-28 19:39:53	0	0	0	0	0	0	0	0	0	0	0	0	Community	Provincial health authorities	Agencies	Ontario
ONThealth	2020-04-24 18:22:28	0	0	0	0	0	0	0	0	0	0	0	0	Information	Provincial health authorities	Agencies	Ontario
ONThealth	2020-04-27 19:54:48	0	0	0	0	0	0	0	0	0	1	1	1	Community	Provincial health authorities	Agencies	Ontario
ONThealth	2020-04-23 19:43:21	0	0	0	0	0	0	1	0	0	0	1	1	Community	Provincial health authorities	Agencies	Ontario
ONThealth	2020-04-23 16:26:22	0	0	0	0	0	0	1	0	0	0	1	1	Information	Provincial health authorities	Agencies	Ontario
ONThealth	2020-04-22 18:33:29	0	0	0	0	0	0	1	0	1	1	1	3	Information	Provincial health authorities	Agencies	Ontario
ONThealth	2020-06-15 17:54:54	0	0	0	0	0	0	0	0	0	0	0	0	Information	Provincial health authorities	Agencies	Ontario
ONThealth	2020-03-03 19:53:44	0	0	0	0	0	1	0	0	0	0	1	1	Information	Provincial health authorities	Agencies	Ontario
ottawahealth	2020-01-30 16:29:53	0	1	0	0	1	0	0	1	0	0	1	2	Action	Regional and local health departments	Agencies	Ontario
ottawahealth	2020-06-18 14:04:54	0	1	0	0	0	0	1	1	0	0	1	2	Action	Regional and local health departments	Agencies	Ontario
ottawahealth	2020-05-31 19:15:10	0	1	0	0	0	0	1	0	0	0	1	1	Action	Regional and local health departments	Agencies	Ontario
ottawahealth	2020-05-03 14:25:04	0	1	0	0	0	0	1	0	0	0	1	1	Action	Regional and local health departments	Agencies	Ontario
ottawahealth	2020-04-23 11:41:48	0	0	0	0	0	0	0	0	0	0	0	0	NA	Regional and local health departments	Agencies	Ontario
ottawahealth	2020-04-08 12:01:09	0	1	0	0	0	0	1	0	0	0	1	1	Action	Regional and local health departments	Agencies	Ontario
ottawahealth	2020-04-05 16:01:21	0	0	0	0	0	0	0	0	0	0	0	0	Information	Regional and local health departments	Agencies	Ontario
ottawahealth	2020-03-28 16:00:42	0	0	0	0	0	0	0	0	0	0	0	0	Action	Regional and local health departments	Agencies	Ontario
ottawahealth	2020-03-16 21:46:19	0	0	0	0	0	0	0	0	0	0	0	0	NA	Regional and local health departments	Agencies	Ontario
ottawahealth	2020-03-13 12:41:03	0	0	0	0	0	0	0	0	0	0	0	0	NA	Regional and local health departments	Agencies	Ontario
ottawahealth	2020-03-12 11:30:31	0	0	0	0	0	0	0	0	0	0	0	0	Community	Regional and local health departments	Agencies	Ontario
ottawahealth	2020-06-24 19:32:44	0	1	0	0	0	0	1	0	0	0	1	1	Information	Regional and local health departments	Agencies	Ontario
ottawahealth	2020-06-11 19:15:24	0	0	0	0	0	0	1	0	0	0	1	1	Action	Regional and local health departments	Agencies	Ontario
ottawahealth	2020-05-18 14:20:11	0	1	0	0	0	0	0	0	0	0	0	0	Community	Regional and local health departments	Agencies	Ontario
PEIwellness	2020-03-14 09:55:05	0	1	0	0	0	0	0	0	0	0	0	0	Action	Provincial health authorities	Agencies	PEI
PEIwellness	2020-03-13 16:16:06	0	0	1	0	0	0	0	0	0	0	0	0	Action	Provincial health authorities	Agencies	PEI
PEIwellness	2020-06-11 09:55:14	0	1	0	0	0	0	0	0	0	0	0	0	Action	Provincial health authorities	Agencies	PEI
PEIwellness	2020-05-13 09:15:08	0	1	0	0	0	0	0	0	0	0	0	0	Action	Provincial health authorities	Agencies	PEI
PEIwellness	2020-04-26 15:40:06	0	1	0	0	0	0	1	0	0	0	1	1	Action	Provincial health authorities	Agencies	PEI
PEIwellness	2020-04-24 21:55:10	0	1	0	0	0	0	0	0	0	0	0	0	Action	Provincial health authorities	Agencies	PEI
PEIwellness	2020-04-24 21:55:10	0	1	0	0	0	0	0	0	0	0	0	0	Action	Provincial health authorities	Agencies	PEI
PEIwellness	2020-04-24 19:25:06	0	1	0	0	0	0	1	0	0	0	1	1	Action	Provincial health authorities	Agencies	PEI
PEIwellness	2020-04-24 16:55:10	0	1	0	0	0	0	1	0	0	0	1	1	Action	Provincial health authorities	Agencies	PEI
PEIwellness	2020-04-24 16:55:10	0	1	0	0	0	0	1	0	0	0	1	1	Action	Provincial health authorities	Agencies	PEI
PEIwellness	2020-04-09 16:45:57	0	0	0	0	0	0	0	0	0	0	0	0	Action	Provincial health authorities	Agencies	PEI
PEIwellness	2020-04-19 02:15:06	0	1	0	0	0	0	0	1	0	0	1	1	Community	Provincial health authorities	Agencies	PEI
PFrostOldCrow	2020-05-27 20:57:48	1	0	0	0	0	0	0	0	0	0	0	0	NA	Provincial health ministers	Decision-makers	Yukon
PHSAofBC	2020-03-02 19:10:07	0	1	0	0	0	0	0	0	0	0	0	0	Information	Provincial health authorities	Agencies	British Columbia
PHSAofBC	2020-04-08 17:00:03	0	0	0	0	0	0	0	1	0	0	1	1	Information	Provincial health authorities	Agencies	British Columbia
PHSAofBC	2020-04-03 23:15:06	0	0	0	0	0	0	0	0	0	0	0	0	Information	Provincial health authorities	Agencies	British Columbia
PHSAofBC	2020-03-30 16:15:13	0	1	0	0	0	0	0	0	0	0	0	0	Community	Provincial health authorities	Agencies	British Columbia
PHSAofBC	2020-03-25 17:15:18	0	1	0	0	0	0	0	0	0	0	0	0	Community	Provincial health authorities	Agencies	British Columbia
PHSAofBC	2020-04-30 00:02:47	0	1	0	0	0	0	1	0	0	0	1	1	NA	Provincial health authorities	Agencies	British Columbia
PHSAofBC	2020-03-21 23:10:05	0	1	0	0	0	0	0	0	0	0	0	0	Action	Provincial health authorities	Agencies	British Columbia
PrairieMtHealth	2020-03-27 22:00:07	0	0	1	0	0	0	1	0	0	0	1	1	Action	Regional and local health departments	Agencies	Manitoba
PrairieMtHealth	2020-03-22 14:30:25	0	1	0	0	0	0	1	0	0	0	1	1	Information	Regional and local health departments	Agencies	Manitoba
PrairieMtHealth	2020-03-20 22:00:29	0	1	0	0	0	0	1	0	0	0	1	1	Information	Regional and local health departments	Agencies	Manitoba
PrairieMtHealth	2020-04-26 21:05:05	0	1	0	0	0	0	1	0	0	0	1	1	Action	Regional and local health departments	Agencies	Manitoba
PrairieMtHealth	2020-04-08 20:05:14	0	1	0	0	0	0	1	0	0	0	1	1	Action	Regional and local health departments	Agencies	Manitoba
PrairieMtHealth	2020-05-06 22:10:01	0	0	1	0	0	0	0	0	0	0	0	0	Community	Regional and local health departments	Agencies	Manitoba
PrairieMtHealth	2020-01-26 17:00:42	1	0	0	0	0	0	0	0	0	0	0	0	NA	Regional and local health departments	Agencies	Manitoba
Ptbohealth	2020-05-14 13:31:31	1	1	0	0	0	0	0	0	0	0	0	0	NA	Regional and local health departments	Agencies	Ontario
PublicHealthSD	2020-04-15 13:11:15	0	0	0	0	0	0	0	0	0	0	0	0	Community	Regional and local health departments	Agencies	Ontario
PublicHealthSD	2020-03-30 15:19:37	0	0	0	0	0	0	0	0	0	0	0	0	Community	Regional and local health departments	Agencies	Ontario
RCDHealthUnit	2020-03-29 14:01:08	0	1	0	0	0	0	1	0	0	0	1	1	Action	Regional and local health departments	Agencies	Ontario
RCDHealthUnit	2020-03-21 15:41:57	0	1	0	0	0	0	0	1	0	0	1	1	Community	Regional and local health departments	Agencies	Ontario
RCDHealthUnit	2020-05-15 20:15:09	0	0	0	1	0	0	0	0	0	0	0	0	Action	Regional and local health departments	Agencies	Ontario
RCDHealthUnit	2020-05-12 17:04:19	0	0	0	0	0	0	1	0	0	0	1	1	Information	Regional and local health departments	Agencies	Ontario
RCDHealthUnit	2020-06-11 16:05:42	0	1	0	0	0	0	0	0	0	0	0	0	Community	Regional and local health departments	Agencies	Ontario
RCDHealthUnit	2020-05-28 19:01:44	0	1	0	0	0	0	0	0	1	0	1	1	Community	Regional and local health departments	Agencies	Ontario
RCDHealthUnit	2020-05-01 17:01:16	0	1	0	0	0	0	0	1	0	0	1	1	Community	Regional and local health departments	Agencies	Ontario
RCDHealthUnit	2020-03-19 16:00:35	0	1	0	0	0	0	0	1	1	0	1	2	Information	Regional and local health departments	Agencies	Ontario
roussin_brent	2020-06-30 19:35:52	0	0	0	0	0	0	0	0	0	0	0	0	Action	Medical officers of health	Decision-makers	Manitoba
roussin_brent	2020-06-05 21:05:27	0	0	0	0	0	1	0	0	0	0	1	1	Action	Medical officers of health	Decision-makers	Manitoba
roussin_brent	2020-05-10 14:41:33	0	0	0	0	0	0	0	0	0	0	0	0	Action	Medical officers of health	Decision-makers	Manitoba
ROWPublicHealth	2020-03-23 17:05:11	0	1	0	0	0	0	1	0	0	0	1	1	Action	Regional and local health departments	Agencies	Ontario
ROWPublicHealth	2020-03-16 16:39:50	0	1	0	0	0	0	1	0	1	0	1	2	Action	Regional and local health departments	Agencies	Ontario
ROWPublicHealth	2020-06-19 20:43:28	0	0	0	0	0	0	1	0	0	0	1	1	Community	Regional and local health departments	Agencies	Ontario
sante_qc	2020-03-18 16:07:25	0	0	0	0	0	0	1	0	0	0	1	1	Information	Provincial health authorities	Agencies	Quebec
sante_qc	2020-02-26 20:15:14	0	0	0	0	0	0	0	0	0	0	0	0	Information	Provincial health authorities	Agencies	Quebec
sante_qc	2020-01-30 20:17:20	0	0	0	0	0	0	0	0	0	1	1	1	Information	Provincial health authorities	Agencies	Quebec
Santepub_Mtl	2020-03-17 19:12:05	0	0	0	0	0	1	1	0	0	0	1	2	Information	Medical officers of health	Decision-makers	Quebec
Santepub_Mtl	2020-04-29 13:51:21	0	0	0	0	0	0	0	0	0	0	0	0	Information	Medical officers of health	Decision-makers	Quebec
Santepub_Mtl	2020-03-18 19:30:48	0	0	0	0	0	0	0	0	0	1	1	1	Information	Medical officers of health	Decision-makers	Quebec
SaskHealth	2020-05-05 13:28:04	0	0	0	0	0	1	0	0	0	0	1	1	Action	Provincial health authorities	Agencies	Saskatchewan
SaskHealth	2020-05-05 13:28:04	0	0	0	0	0	1	0	0	0	0	1	1	Action	Provincial health authorities	Agencies	Saskatchewan
SaskHealth	2020-03-25 14:14:19	0	1	0	0	0	0	0	0	0	0	0	0	Community	Provincial health authorities	Agencies	Saskatchewan
SaskHealth	2020-03-23 17:56:16	0	0	0	0	0	0	0	0	0	0	0	0	Information	Provincial health authorities	Agencies	Saskatchewan
SaskHealth	2020-06-19 21:11:04	0	1	0	0	0	0	0	0	0	0	0	0	Community	Provincial health authorities	Agencies	Saskatchewan
SaskHealth	2020-04-25 17:05:32	0	1	0	0	0	1	0	0	0	0	1	1	Action	Provincial health authorities	Agencies	Saskatchewan
SaskHealth	2020-03-16 13:45:09	0	0	0	0	0	0	0	0	0	0	0	0	Community	Provincial health authorities	Agencies	Saskatchewan
SaskHealth	2020-03-13 20:59:14	0	0	0	0	0	0	0	0	0	1	1	1	Information	Provincial health authorities	Agencies	Saskatchewan
SaskHealth	2020-06-20 14:59:17	0	1	0	0	0	0	1	0	0	0	1	1	Action	Provincial health authorities	Agencies	Saskatchewan
SaskHealth	2020-06-03 17:06:51	0	0	0	0	0	0	0	0	0	0	0	0	Information	Provincial health authorities	Agencies	Saskatchewan
shandro	2020-02-10 16:30:14	0	0	0	0	0	0	0	0	0	0	0	0	Action	Provincial health ministers	Decision-makers	Alberta
shandro	2020-01-30 19:51:12	0	1	0	0	0	0	1	0	0	0	1	1	Action	Provincial health ministers	Decision-makers	Alberta
shandro	2020-04-28 18:39:53	0	0	0	0	0	0	0	0	0	0	0	0	Information	Provincial health ministers	Decision-makers	Alberta
shandro	2020-02-29 16:18:37	1	0	0	0	0	0	0	0	0	0	0	0	NA	Provincial health ministers	Decision-makers	Alberta
shandro	2020-05-29 17:39:39	0	1	0	0	0	0	0	0	0	0	0	0	Information	Provincial health ministers	Decision-makers	Alberta
shandro	2020-04-10 23:03:18	0	0	0	0	0	0	0	0	0	0	0	0	Action	Provincial health ministers	Decision-makers	Alberta
shandro	2020-04-14 00:21:59	0	1	0	0	0	0	0	0	0	0	0	0	Information	Provincial health ministers	Decision-makers	Alberta
shandro	2020-03-03 20:13:01	0	1	0	0	0	0	0	0	0	1	1	1	Information	Provincial health ministers	Decision-makers	Alberta
shandro	2020-06-01 20:12:48	0	0	0	0	0	0	0	0	0	1	1	1	Information	Provincial health ministers	Decision-makers	Alberta
SharedHealthMB	2020-06-30 18:35:18	0	1	0	0	0	1	0	0	0	0	1	1	Action	Provincial health authorities	Agencies	Manitoba
SharedHealthMB	2020-06-05 16:20:08	0	1	0	0	0	0	0	0	0	0	0	0	Community	Provincial health authorities	Agencies	Manitoba
SharedHealthMB	2020-05-21 15:25:07	0	1	0	0	0	0	0	0	0	0	0	0	Community	Provincial health authorities	Agencies	Manitoba
SharedHealthMB	2020-04-30 21:30:16	0	1	0	0	0	0	0	0	0	0	0	0	Information	Provincial health authorities	Agencies	Manitoba
SharedHealthMB	2020-04-14 20:35:05	0	1	0	0	0	1	0	0	0	0	1	1	Information	Provincial health authorities	Agencies	Manitoba
SharedHealthMB	2020-04-03 23:05:04	0	1	0	0	0	0	0	0	0	0	0	0	Information	Provincial health authorities	Agencies	Manitoba
SharedHealthMB	2020-04-03 01:15:03	0	0	0	0	0	0	0	0	0	0	0	0	Community	Provincial health authorities	Agencies	Manitoba
SharedHealthMB	2020-04-01 00:05:05	0	1	0	0	0	0	0	0	0	1	1	1	Information	Provincial health authorities	Agencies	Manitoba
SharedHealthMB	2020-03-29 18:30:18	0	0	0	0	0	0	0	1	0	0	1	1	Community	Provincial health authorities	Agencies	Manitoba
SharedHealthMB	2020-03-16 21:35:04	0	1	0	0	0	0	0	0	0	0	0	0	Information	Provincial health authorities	Agencies	Manitoba
SharedHealthMB	2020-03-16 20:09:13	0	0	0	0	0	0	0	0	0	0	0	0	NA	Provincial health authorities	Agencies	Manitoba
SharedHealthMB	2020-04-10 16:30:31	0	1	0	0	0	1	1	0	0	1	1	3	Action	Provincial health authorities	Agencies	Manitoba
SharedHealthMB	2020-04-08 22:45:08	0	1	0	0	0	0	0	0	0	0	0	0	Action	Provincial health authorities	Agencies	Manitoba
SharedHealthMB	2020-04-03 15:11:30	0	1	0	0	0	0	0	0	0	0	0	0	Community	Provincial health authorities	Agencies	Manitoba
SMDhealthunit	2020-02-13 15:39:44	0	1	0	0	0	0	1	0	0	1	1	2	Action	Regional and local health departments	Agencies	Ontario
SMDhealthunit	2020-01-27 15:30:24	0	1	0	0	0	0	0	0	0	0	0	0	Action	Regional and local health departments	Agencies	Ontario
SMDhealthunit	2020-06-14 17:35:05	0	1	0	0	0	0	0	0	0	0	0	0	Action	Regional and local health departments	Agencies	Ontario
SMDhealthunit	2020-04-12 14:10:05	0	1	0	0	0	0	0	0	0	0	0	0	Community	Regional and local health departments	Agencies	Ontario
SMDhealthunit	2020-04-01 16:29:20	0	1	0	0	0	0	0	0	0	0	0	0	Action	Regional and local health departments	Agencies	Ontario
SMDhealthunit	2020-06-25 13:06:05	0	0	1	0	0	0	0	1	0	0	1	1	Community	Regional and local health departments	Agencies	Ontario
SMDhealthunit	2020-06-25 13:06:05	0	0	1	0	0	0	0	1	0	0	1	1	Community	Regional and local health departments	Agencies	Ontario
SMDhealthunit	2020-03-06 15:05:08	0	1	0	0	0	0	0	0	0	0	0	0	Community	Regional and local health departments	Agencies	Ontario
SW_PublicHealth	2020-04-20 15:20:58	0	1	0	0	0	0	1	0	0	0	1	1	Community	Regional and local health departments	Agencies	Ontario
TBDHealthUnit	2020-06-29 14:17:28	0	1	0	0	0	0	0	0	0	0	0	0	Community	Regional and local health departments	Agencies	Ontario
TBDHealthUnit	2020-05-23 12:00:07	0	1	0	0	0	0	0	0	0	0	0	0	Community	Regional and local health departments	Agencies	Ontario
TBDHealthUnit	2020-03-24 15:57:44	0	0	0	0	0	0	0	0	0	0	0	0	NA	Regional and local health departments	Agencies	Ontario
TBDHealthUnit	2020-06-11 12:11:38	0	0	0	0	0	0	0	1	0	0	1	1	Community	Regional and local health departments	Agencies	Ontario
TBDHealthUnit	2020-04-27 20:10:00	0	0	0	0	0	0	0	1	0	0	1	1	Community	Regional and local health departments	Agencies	Ontario
TBDHealthUnit	2020-04-23 23:58:49	0	0	0	0	0	0	0	0	0	0	0	0	Community	Regional and local health departments	Agencies	Ontario
TBDHealthUnit	2020-05-19 13:28:51	0	0	1	0	0	0	0	0	0	0	0	0	Action	Regional and local health departments	Agencies	Ontario
thedrpaul	2020-03-26 09:27:50	0	0	0	0	0	0	1	0	0	0	1	1	Community	Medical officers of health	Decision-makers	Ontario
thedrpaul	2020-02-22 01:47:23	0	0	0	0	0	0	0	0	0	1	1	1	Community	Medical officers of health	Decision-makers	Ontario
TheNWHU	2020-03-11 17:45:09	0	0	1	0	0	0	0	0	0	0	0	0	Action	Regional and local health departments	Agencies	Ontario
TheNWHU	2020-02-11 14:30:19	0	1	0	0	0	0	0	0	0	0	0	0	Information	Regional and local health departments	Agencies	Ontario
TheNWHU	2020-06-22 23:02:04	0	1	0	0	0	0	0	0	0	0	0	0	Information	Regional and local health departments	Agencies	Ontario
TheNWHU	2020-06-22 13:30:44	0	1	0	0	0	0	1	1	0	0	1	2	Community	Regional and local health departments	Agencies	Ontario
TheNWHU	2020-06-12 17:37:16	0	1	0	0	0	0	0	0	0	0	0	0	Information	Regional and local health departments	Agencies	Ontario
TheNWHU	2020-06-04 13:30:25	0	1	0	0	0	0	1	0	0	0	1	1	Action	Regional and local health departments	Agencies	Ontario
TheNWHU	2020-05-25 14:30:29	0	1	0	0	0	0	1	0	0	0	1	1	Action	Regional and local health departments	Agencies	Ontario
TheNWHU	2020-04-19 14:01:17	0	1	0	0	0	0	1	0	0	0	1	1	Action	Regional and local health departments	Agencies	Ontario
TheNWHU	2020-04-16 18:01:40	0	1	0	0	0	0	0	0	0	0	0	0	Community	Regional and local health departments	Agencies	Ontario
TheNWHU	2020-04-04 20:00:27	0	1	0	0	0	0	0	0	0	0	0	0	Community	Regional and local health departments	Agencies	Ontario
TheNWHU	2020-03-19 16:50:04	0	1	0	0	0	0	1	0	0	0	1	1	Action	Regional and local health departments	Agencies	Ontario
TheNWHU	2020-04-23 23:00:46	0	1	0	0	0	0	1	0	0	0	1	1	Action	Regional and local health departments	Agencies	Ontario
TheNWHU	2020-06-04 16:02:36	0	1	0	0	0	0	1	0	0	0	1	1	Action	Regional and local health departments	Agencies	Ontario
TheWECHU	2020-04-03 16:13:00	0	0	0	0	0	0	1	0	0	0	1	1	Information	Regional and local health departments	Agencies	Ontario
TheWECHU	2020-04-16 18:12:23	0	0	0	0	0	0	0	0	0	0	0	0	Information	Regional and local health departments	Agencies	Ontario
TheWECHU	2020-03-28 15:01:29	0	0	0	0	0	0	0	1	0	0	1	1	Action	Regional and local health departments	Agencies	Ontario
TimiskamingHU	2020-06-08 14:19:00	0	1	0	0	0	0	1	0	0	0	1	1	Action	Regional and local health departments	Agencies	Ontario
TimiskamingHU	2020-05-13 12:34:00	0	0	0	0	0	0	1	0	0	0	1	1	Action	Regional and local health departments	Agencies	Ontario
TimiskamingHU	2020-04-14 20:00:15	0	1	0	0	0	0	1	0	0	0	1	1	Action	Regional and local health departments	Agencies	Ontario
TOPublicHealth	2020-05-24 11:50:24	0	1	0	0	0	0	0	0	0	0	0	0	Action	Regional and local health departments	Agencies	Ontario
TOPublicHealth	2020-03-18 16:25:56	0	0	0	0	0	0	0	0	0	0	0	0	Action	Regional and local health departments	Agencies	Ontario
TOPublicHealth	2020-05-29 17:33:37	0	1	0	0	0	0	0	0	0	0	0	0	Action	Regional and local health departments	Agencies	Ontario
TOPublicHealth	2020-05-20 19:04:41	0	1	0	0	0	0	1	0	0	0	1	1	Action	Regional and local health departments	Agencies	Ontario
TOPublicHealth	2020-05-20 19:04:41	0	1	0	0	0	0	1	0	0	0	1	1	Information	Regional and local health departments	Agencies	Ontario
TOPublicHealth	2020-04-11 18:36:04	0	1	0	0	0	0	1	0	1	0	1	2	Action	Regional and local health departments	Agencies	Ontario
TOPublicHealth	2020-06-30 17:04:17	0	0	0	0	0	0	0	0	0	0	0	0	Action	Regional and local health departments	Agencies	Ontario
VanIslandHealth	2020-04-02 00:23:13	0	0	0	0	0	0	0	0	0	0	0	0	Community	Regional and local health departments	Agencies	British Columbia
VanIslandHealth	2020-03-26 21:23:42	0	1	0	0	0	0	0	0	0	0	0	0	Community	Regional and local health departments	Agencies	British Columbia
VanIslandHealth	2020-03-11 22:19:59	0	0	0	0	0	0	0	0	1	0	1	1	Action	Regional and local health departments	Agencies	British Columbia
VanIslandHealth	2020-05-10 18:01:09	0	0	0	0	0	0	0	0	0	0	0	0	Community	Regional and local health departments	Agencies	British Columbia
VanIslandHealth	2020-05-10 18:01:09	0	0	0	0	0	0	0	0	0	0	0	0	Community	Regional and local health departments	Agencies	British Columbia
VanIslandHealth	2020-04-25 20:40:05	0	1	0	0	0	0	0	0	0	1	1	1	Information	Regional and local health departments	Agencies	British Columbia
VanIslandHealth	2020-04-01 19:23:12	0	0	0	0	0	0	0	0	0	0	0	0	Action	Regional and local health departments	Agencies	British Columbia
VanIslandHealth	2020-03-21 23:30:06	0	1	0	0	0	0	1	0	0	0	1	1	Action	Regional and local health departments	Agencies	British Columbia
VanIslandHealth	2020-06-25 17:15:26	0	1	0	0	0	0	1	0	0	0	1	1	Information	Regional and local health departments	Agencies	British Columbia
VanIslandHealth	2020-06-16 18:00:27	0	0	0	0	0	0	0	0	0	0	0	0	Information	Regional and local health departments	Agencies	British Columbia
VanIslandHealth	2020-04-11 14:00:34	0	1	0	0	0	0	1	0	0	0	1	1	Action	Regional and local health departments	Agencies	British Columbia
VanIslandHealth	2020-06-19 16:33:39	0	0	0	0	0	0	0	0	0	0	0	0	Information	Regional and local health departments	Agencies	British Columbia
VanIslandHealth	2020-04-09 01:00:11	0	1	0	0	0	0	1	0	0	0	1	1	Community	Regional and local health departments	Agencies	British Columbia
VCHhealthcare	2020-05-29 21:57:36	0	1	0	0	0	0	0	0	0	0	0	0	Community	Regional and local health departments	Agencies	British Columbia
VeraEtches	2020-04-08 15:23:28	0	0	0	0	0	0	0	0	0	0	0	0	Information	Medical officers of health	Decision-makers	Ontario
VeraEtches	2020-06-24 23:08:48	0	1	0	0	0	0	0	0	0	0	0	0	Community	Medical officers of health	Decision-makers	Ontario
VeraEtches	2020-06-24 23:10:59	0	1	0	0	0	0	0	0	0	0	0	0	Community	Medical officers of health	Decision-makers	Ontario
VitaliteNB	2020-04-24 17:16:33	0	1	0	0	0	0	0	0	0	0	0	0	Community	Regional and local health departments	Agencies	New Brunswick
WDGPublicHealth	2020-05-11 18:28:13	0	1	0	0	0	0	1	0	0	0	1	1	Action	Regional and local health departments	Agencies	Ontario
WDGPublicHealth	2020-04-25 13:19:49	0	1	0	0	0	0	1	0	0	0	1	1	Action	Regional and local health departments	Agencies	Ontario
WDGPublicHealth	2020-04-25 13:19:49	0	1	0	0	0	0	1	0	0	0	1	1	Action	Regional and local health departments	Agencies	Ontario
WDGPublicHealth	2020-04-25 13:19:49	0	1	0	0	0	0	1	0	0	0	1	1	Action	Regional and local health departments	Agencies	Ontario
WDGPublicHealth	2020-04-24 13:41:56	0	0	0	0	0	0	0	1	0	0	1	1	Community	Regional and local health departments	Agencies	Ontario
WDGPublicHealth	2020-04-16 15:42:53	0	1	0	0	0	0	1	0	0	0	1	1	Action	Regional and local health departments	Agencies	Ontario
WDGPublicHealth	2020-04-08 12:00:13	0	1	0	0	0	0	0	1	1	0	1	2	Information	Regional and local health departments	Agencies	Ontario
WDGPublicHealth	2020-03-25 18:51:22	0	1	0	0	0	0	1	0	0	0	1	1	Action	Regional and local health departments	Agencies	Ontario
WDGPublicHealth	2020-05-01 17:40:58	1	0	0	0	0	0	0	0	0	0	0	0	NA	Regional and local health departments	Agencies	Ontario
WDGPublicHealth	2020-04-28 20:02:27	0	0	0	0	0	0	0	0	0	0	0	0	NA	Regional and local health departments	Agencies	Ontario
WDGPublicHealth	2020-04-07 15:16:48	0	1	0	0	0	0	0	0	0	0	0	0	Community	Regional and local health departments	Agencies	Ontario
WDGPublicHealth	2020-03-31 19:51:24	0	0	0	0	0	0	1	0	0	0	1	1	Information	Regional and local health departments	Agencies	Ontario
